# Supplementary material for: The Role of Long-Range Non-Specific Electrostatic Interactions in Inhibiting the Pre-Fusion Proteolytic Processing of the SARS-CoV-2 S Glycoprotein by Heparin
Source: Biomolecules. 2025 May 28;15(6):778. doi: 10.3390/biom15060778 (PMC12191132; doi:10.3390/biom15060778)
Supplement: Supplementary file 1 [file biomolecules-15-00778-s001.zip]

Archive with 1 entries (1 files):
- biomolecules-3590492-supplementary.pdf
